# Supplementary material for: Structural Diversity and Analytical Characterization of Acylhomocarnitines
Source: J Proteome Res. 2026 May 13;25(6):3054–65. doi: 10.1021/acs.jproteome.5c01255 (PMC13248012; doi:10.1021/acs.jproteome.5c01255)
Supplement: Supplementary file 2 [file pr5c01255_si_002.xlsx]

## Sheet: Sheet1
Structural diversity and analytical characterization of acylhomocarnitines
Jaclyn Weinberg,1, William J. Crandall1, Zachery Ryan Jarrell1, Gahyun Lim1, Ken Liu2, Ho Young Lee1, Shakshi Patel3, Camilo Anthony Gacasan4, Young-Mi Go1, Dean P. Jones1*
Affiliations:
1Division of Pulmonary, Allergy, Critical Care and Sleep Medicine, Department of Medicine, Emory University School of Medicine, Atlanta, GA, 30322
2Department of Chemistry, Emory University, Atlanta, GA, 30322
3Department of Biochemistry, Department of Medicine, Emory University, Atlanta, GA, 30322
4Division of Gastroenterology, Hepatology, and Nutrition, Department of Medicine, Emory University, Atlanta, GA, 30322
		Table S1: Recommended Collision Energies for Isomers
			CE = collision energy. HCD = higher-energy dissociation. CID = collisional-induced dissociation.
			CE50 value = CE at which 50% of the precursor ion is degraded.
			Recommended = preferred CE range for generating the major diagnostic ion (capable of differentiating isomers) with precursor ion present at a low intensity.
					Normalized HCD %		Normalized CID %
			Isomer	m/z	CE50	Recommended	CE50	Recommended
			C2-Homocarnitine	218	21.76	18-24 (m/z 85)	25.2	28-34 (m/z 85)
			C3-Carnitine	218	14.88	26-32 (m/z 99)	25.73	28-36 (m/z 117)
			C3-Homocarnitine	232	23.21	20-32 (m/z 85)	23.38	22-24 (m/z 85)
			C4-Carnitine	232	18.03	26-36 (m/z 99)	23.88	22-24 (m/z 117)
			C4-Homocarnitine	246	23.69	20-34 (m/z 85)	23.64	24-26 (m/z 85)
			C5-Carnitine	246	18.67	26-34 (m/z 99)	23.7	24-26 (m/z 117)
