# Supplementary material for: Structural Diversity and Analytical Characterization of Acylhomocarnitines
Source: J Proteome Res. 2026 May 13;25(6):3054–65. doi: 10.1021/acs.jproteome.5c01255 (PMC13248012; doi:10.1021/acs.jproteome.5c01255)
Supplement: Supplementary file 3 [file pr5c01255_si_003.xlsx]

## Sheet: Transition List
Structural diversity and analytical characterization of acylhomocarnitines
Jaclyn Weinberg,1, William J. Crandall1, Zachery Ryan Jarrell1, Gahyun Lim1, Ken Liu2, Ho Young Lee1, Shakshi Patel3, Camilo Anthony Gacasan4, Young-Mi Go1, Dean P. Jones1*
Affiliations:
1Division of Pulmonary, Allergy, Critical Care and Sleep Medicine, Department of Medicine, Emory University School of Medicine, Atlanta, GA, 30322
2Department of Chemistry, Emory University, Atlanta, GA, 30322
3Department of Biochemistry, Department of Medicine, Emory University, Atlanta, GA, 30322
4Division of Gastroenterology, Hepatology, and Nutrition, Department of Medicine, Emory University, Atlanta, GA, 30322
Table S2: Transition List
Note: Columns A-I can be copy and pasted directly into Skyline running in 'Small Molecule' mode. The explicit retention time is optional for the peak finding. If used, retention times should be changed based on your instruments' observed retention times.
A	B	C	D	E	F	G	H	I	J	K
Compound	Explicit Retention Time (min)	Precursor m/z	Product ion m/z	Label	Precursor Adduct	Product Adduct	Precursor Charge	Product Charge	Diagnostic	Label Type
Homocarnitine	5.42	176.128	60.0809	light	M+H	M+H	1	1
Homocarnitine	5.42	176.128	99.044	light	M+H	M+H	1	1	yes
Homocarnitine	5.42	176.128	117.055	light	M+H	M+H	1	1	yes
C2-Homocarnitine	4.96	218.139	60.0809	light	M+H	M+H	1	1
C2-Homocarnitine	4.96	218.139	99.044	light	M+H	M+H	1	1	yes
C2-Homocarnitine	4.96	218.139	117.055	light	M+H	M+H	1	1	yes
C3-Homocarnitine	4.64	232.154	60.0809	light	M+H	M+H	1	1
C3-Homocarnitine	4.64	232.154	99.044	light	M+H	M+H	1	1	yes
C3-Homocarnitine	4.64	232.154	117.055	light	M+H	M+H	1	1	yes
C4-Homocarnitine	4.32	246.17	60.0809	light	M+H	M+H	1	1
C4-Homocarnitine	4.32	246.17	99.044	light	M+H	M+H	1	1	yes
C4-Homocarnitine	4.32	246.17	117.055	light	M+H	M+H	1	1	yes
C5-Homocarnitine	4.09	260.186	60.0809	light	M+H	M+H	1	1
C5-Homocarnitine	4.09	260.186	99.044	light	M+H	M+H	1	1	yes
C5-Homocarnitine	4.09	260.186	117.055	light	M+H	M+H	1	1	yes
gamma-Butyrobetaine	5.79	146.118	60.0809	light	M+H	M+H	1	1
gamma-Butyrobetaine	5.79	146.118	87.0437	light	M+H	M+H	1	1
delta-Valerobetaine	6.09	160.133	60.0809	light	M+H	M+H	1	1
delta-Valerobetaine	6.09	160.133	55.054	light	M+H	M+H	1
Carntine	4.71	162.113	85.0278	light	M+H	M+H	1	1	yes
Carntine	4.71	162.113	60.0809	light	M+H	M+H	1
C2-Carnitine	4.43	204.123	85.0278	light	M+H	M+H	1	1	yes
C2-Carnitine	4.43	204.123	60.0809	light	M+H	M+H	1
C3-Carnitine	4.13	218.139	85.0278	light	M+H	M+H	1	1	yes
C3-Carnitine	4.13	218.139	60.0809	light	M+H	M+H	1	1
C4-Carnitine	3.81	232.154	85.0278	light	M+H	M+H	1	1	yes
C4-Carnitine	3.81	232.154	60.0809	light	M+H	M+H	1	1
C5-Carnitine	3.6	246.17	85.0278	light	M+H	M+H	1	1	yes
C5-Carnitine	3.6	246.17	60.0809	light	M+H	M+H	1	1
C6-Carnitine	3.33	260.186	85.0278	light	M+H	M+H	1	1	yes
C6-Carnitine	3.33	260.186	60.0809	light	M+H	M+H	1	1
C8-Carnitine	3.02	288.217	85.0278	light	M+H	M+H	1	1	yes
C8-Carnitine	3.02	288.217	60.0809	light	M+H	M+H	1	1
C14-Carnitine	2.55	372.311	85.0278	light	M+H	M+H	1	1	yes
C14-Carnitine	2.55	372.311	60.0809	light	M+H	M+H	1	1
C16-Carnitine	2.51	400.342	85.0278	light	M+H	M+H	1	1	yes
C16-Carnitine	2.51	400.342	60.0809	light	M+H	M+H	1	1
gamma-Butyrobetaine	5.79	155.173	87.0438	heavy	M+H	M+H	1	1		d9
gamma-Butyrobetaine	5.79	155.173	69.137	heavy	M+H	M+H	1	1		d9
Valerobetaine	6.09	169.19	55.054	heavy	M+H	M+H	1	1		d9
Valerobetaine	6.09	169.19	69.137	heavy	M+H	M+H	1	1		d9
Carntine	4.71	165.131	85.0278	heavy	M+H	M+H	1	1		d3
Carntine	4.71	165.131	85.0278	heavy	M+H	M+H	1	1		d3
Acetyl-Carn	4.43	207.142	85.0278	heavy	M+H	M+H	1	1		d3
Acetyl-Carn	4.43	207.142	63.0994	heavy	M+H	M+H	1	1		d3
Propionyl-Carn	4.13	221.157	85.0278	heavy	M+H	M+H	1	1		d3
Propionyl-Carn	4.13	221.157	63.0993	heavy	M+H	M+H	1	1		d3
Butyryl-Carn	3.81	235.173	85.0278	heavy	M+H	M+H	1	1		d3
Butyryl-Carn	3.81	235.173	63.0994	heavy	M+H	M+H	1	1		d3
Isovaleryl-Carn	3.6	255.225	85.0278	heavy	M+H	M+H	1	1		d9
Isovaleryl-Carn	3.6	255.225	69.137	heavy	M+H	M+H	1	1		d9
Octanoyl-Carn	3.02	291.235	85.0278	heavy	M+H	M+H	1	1		d3
Octanoyl-Carn	3.02	291.235	63.0993	heavy	M+H	M+H	1	1		d3
Myrisoyl-Carn	2.55	381.366	85.0278	heavy	M+H	M+H	1	1		d9
Myrisoyl-Carn	2.55	381.366	63.0994	heavy	M+H	M+H	1	1		d9
Palmitoyl-Carn	2.51	403.361	85.0278	heavy	M+H	M+H	1	1		d3
Palmitoyl-Carn	2.51	403.361	63.0994	heavy	M+H	M+H	1	1		d3
Homocarnitine	5.42	179.139	63.0909	heavy	M+H	M+H	1	1		13C3
Homocarnitine	5.42	179.139	99.044	heavy	M+H	M+H	1	1		13C3
Homocarnitine	5.42	179.139	117.055	heavy	M+H	M+H	1	1		13C3
